# Supplementary material for: A Novel Technique of Amniotic Membrane Preparation Mimicking Limbal Epithelial Crypts Enhances the Number of Progenitor Cells upon Expansion
Source: Cells. 2023 Feb 24;12(5):738. doi: 10.3390/cells12050738 (PMC10001367; doi:10.3390/cells12050738)
Supplement: Supplementary file 1 [file cells-12-00738-s001.zip]

Archive with 1 entries (1 files):
- cells-2195455-supplementary.pdf
